# Supplementary material for: Effects of avian Plasmodium exposure on the microbiota of Culex pipiens
Source: Sci Rep. 2025 Nov 6;15:38898. doi: 10.1038/s41598-025-22774-w (PMC12592391; doi:10.1038/s41598-025-22774-w)
Supplement: Supplementary file 1 — Supplementary Material 1. [file 41598_2025_22774_MOESM1_ESM.xlsx]

## Sheet: PICRUST_WITH_WOLBACHIA
Supplementary Table S3. PICRUSt results. Results for the PICRUSt and DESeq analysis for the dataset including (sheet 1) and excluding Wolbachia (sheet 2)
baseMean	log2FoldChange	lfcSE	stat	pvalue	padj	Function	Description
1584.65	-3.35379	0.860168	-3.89899	9.65937e-05	0.0133088	K00452	Tryptophan metabolism
1583.84	-3.2666	0.861708	-3.79085	0.000150135	0.0195367	K00486	Tryptophan metabolism
5.20621	-30	2.90153	-10.3394	4.6761e-25	4.08558e-22	K00522	Porphyrin metabolism
8.67701	-30	3.36641	-8.91157	5.0313e-19	1.18352e-16	K00933	Arginine and proline metabolism
3.89278	16.1183	3.24105	4.97318	6.58624e-07	0.00012588	K01188	Cyanoamino acid metabolism
1608.11	-3.12522	0.844905	-3.69891	0.00021653	0.024524	K01444	Other glycan degradation
1519.47	-4.03809	0.975611	-4.13903	3.48772e-05	0.00576511	K01829	NA
3.47081	-30	3.25389	-9.21974	2.97821e-20	7.58948e-18	K02263	Oxidative phosphorylation
34.5363	4.78142	1.35849	3.51966	0.000432102	0.0388638	K02381	NA
3.47081	-30	3.25389	-9.21974	2.97821e-20	7.58948e-18	K02872	Ribosome
3.47081	-30	3.25389	-9.21974	2.97821e-20	7.58948e-18	K02929	Ribosome
3.47081	-30	3.25389	-9.21974	2.97821e-20	7.58948e-18	K02932	Ribosome
3.47081	-30	3.25389	-9.21974	2.97821e-20	7.58948e-18	K02934	Ribosome
3.47081	-30	3.25389	-9.21974	2.97821e-20	7.58948e-18	K02969	Ribosome
3.47081	-30	3.25389	-9.21974	2.97821e-20	7.58948e-18	K02985	Ribosome
5.20621	-30	2.90153	-10.3394	4.6761e-25	4.08558e-22	K02993	Ribosome
3.47081	-30	3.25389	-9.21974	2.97821e-20	7.58948e-18	K02998	Ribosome
1542.6	-3.4508	0.912409	-3.78208	0.000155526	0.0198166	K04045	NA
42.4555	3.50834	0.90057	3.89568	9.79225e-05	0.0133088	K05363	Peptidoglycan biosynthesis
1655.53	-3.26882	0.881003	-3.71034	0.000206978	0.0238845	K05499	NA
5.20621	-30	2.90153	-10.3394	4.6761e-25	4.08558e-22	K05692	ATP-dependent chromatin remodeling
8.67701	-30	3.36641	-8.91157	5.0313e-19	1.18352e-16	K05853	Calcium signaling pathway
5.20621	-30	2.90153	-10.3394	4.6761e-25	4.08558e-22	K06505	Antigen processing and presentation
1490.55	-3.54128	0.959589	-3.69042	0.000223887	0.0248963	K06954	NA
5032.99	-2.607	0.753269	-3.46091	0.00053835	0.0470364	K07017	NA
3.86582	12.0127	3.40858	3.52425	0.000424679	0.0387662	K07475	NA
3.47081	-30	3.25389	-9.21974	2.97821e-20	7.58948e-18	K07605	Cornified envelope formation
140.23	3.27444	0.823737	3.9751	7.03504e-05	0.0107566	K07707	Two-component system
1619.07	-2.84693	0.800176	-3.55788	0.000373857	0.0368792	K08082	Two-component system
40.2525	-5.54819	1.46907	-3.77667	0.000158941	0.0198385	K08930	Two-component system
32.0409	-5.80442	1.47155	-3.94442	7.99939e-05	0.0119327	K08939	Two-component system
1440.44	-4.21596	1.13396	-3.7179	0.000200888	0.0236275	K09065	Arginine biosynthesis
3.86582	12.0127	3.40858	3.52425	0.000424679	0.0387662	K09132	NA
1576.29	-3.38156	0.929161	-3.63936	0.000273312	0.0283318	K09696	ABC transporters
1576.66	-3.3808	0.928469	-3.64127	0.0002713	0.0283318	K09697	ABC transporters
1546.6	-3.72344	1.06222	-3.50533	0.000456047	0.040423	K09974	NA
6.94161	-30	2.70015	-11.1105	1.11559e-28	6.82294e-25	K10352	Virion - Lassa virus and SFTS virus
3.47081	-30	3.25389	-9.21974	2.97821e-20	7.58948e-18	K10373	Cardiac muscle contraction
1.86537	-13.525	3.38281	-3.99816	6.38364e-05	0.0100109	K11621	Two-component system
3209.37	-2.79703	0.786139	-3.55793	0.00037379	0.0368792	K11811	NA
3.47081	-30	3.25389	-9.21974	2.97821e-20	7.58948e-18	K12042	Calcium signaling pathway
3.47081	-30	3.25389	-9.21974	2.97821e-20	7.58948e-18	K12046	Motor proteins
5.20621	-30	2.90153	-10.3394	4.6761e-25	4.08558e-22	K12313	Vascular smooth muscle contraction
3.47081	-30	3.25389	-9.21974	2.97821e-20	7.58948e-18	K12754	Focal adhesion
3.47081	-30	3.25389	-9.21974	2.97821e-20	7.58948e-18	K12758	Focal adhesion
1548.29	-3.80337	0.89996	-4.22615	2.37723e-05	0.00403866	K13522	Nicotinate and nicotinamide metabolism
1478.94	-3.59903	0.961814	-3.74192	0.000182622	0.0219004	K13775	Pinene, camphor and geraniol degradation
3.47081	-30	3.25389	-9.21974	2.97821e-20	7.58948e-18	K13825	NA
3.47081	-30	3.25389	-9.21974	2.97821e-20	7.58948e-18	K13826	NA
3.13647	-21.0878	2.82541	-7.4636	8.41887e-14	1.83892e-11	K14581	Polycyclic aromatic hydrocarbon degradation
6.03576	-16.0034	2.61388	-6.12247	9.21355e-10	1.87834e-07	K14654	Riboflavin metabolism
3.86582	12.0127	3.40858	3.52425	0.000424679	0.0387662	K14664	NA
4.59178	29.9919	2.79556	10.7284	7.48826e-27	2.28991e-23	K15303	Metabolism of xenobiotics by cytochrome P450
11.6108	30	3.38313	8.86754	7.47791e-19	1.69388e-16	K15534	NA
3.86582	12.0127	3.40858	3.52425	0.000424679	0.0387662	K15870	Secondary bile acid biosynthesis
8.07855	20.532	3.37434	6.08476	1.16667e-09	2.30174e-07	K15873	Secondary bile acid biosynthesis
4.54853	21.0073	3.10617	6.7631	1.35072e-11	2.84863e-09	K15913	Biosynthesis of various nucleotide sugars
3.86582	12.0127	3.40858	3.52425	0.000424679	0.0387662	K16112	Nonribosomal peptide structures
1542.36	-3.50246	0.91594	-3.8239	0.000131359	0.0174651	K16371	Galactose metabolism
3.47081	-30	3.25389	-9.21974	2.97821e-20	7.58948e-18	K17751	cGMP-PKG signaling pathway
29.5611	-16.0396	3.37824	-4.74792	2.05515e-06	0.000359123	K18016	NA
29.5611	-16.0396	3.37824	-4.74792	2.05515e-06	0.000359123	K18017	NA
29.5611	-16.0396	3.37824	-4.74792	2.05515e-06	0.000359123	K18023	NA
1118.44	-7.38283	2.07392	-3.55984	0.00037108	0.0368792	K18322	Two-component system
1531.95	-3.41259	0.875894	-3.89613	9.77429e-05	0.0133088	K19033	Ribosome
1475.6	-3.49153	0.956911	-3.64875	0.000263518	0.028275	K19062	NA
18.1366	5.96604	1.62839	3.66376	0.000248543	0.0271444	K19141	NA
49.1188	3.91038	0.995029	3.92992	8.49738e-05	0.0123738	K19509	Phosphotransferase system (PTS)
1454.62	-4.17101	1.02986	-4.05006	5.12044e-05	0.00824121	K19586	NA
1468.33	-4.12244	1.09445	-3.76668	0.00016543	0.0202354	K19696	Cysteine and methionine metabolism

## Sheet: PICRUST_WITHOUT_WOLBACHIA
baseMean	log2FoldChange	lfcSE	stat	pvalue	padj	Function	Description
65.9467	3.82152	1.02887	3.71427	0.000203787	0.0226593	K00105	Glycerophospholipid metabolism
53.9633	7.68101	1.66908	4.60196	4.1854e-06	0.000812214	K00132	Pyruvate metabolism
10.8507	-30	3.21293	-9.33727	9.88506e-21	1.08703e-17	K00522	Porphyrin metabolism
176.696	3.42296	0.982657	3.48337	0.00049514	0.0351283	K00687	Peptidoglycan biosynthesis
452.937	2.17823	0.601903	3.61891	0.000295847	0.0277707	K00917	Galactose metabolism
18.0845	-30	3.46804	-8.65043	5.13064e-18	1.42832e-15	K00933	Arginine and proline metabolism
261	2.53443	0.761992	3.32606	0.000880826	0.0470334	K00938	Terpenoid backbone biosynthesis
2.36842	16.5833	3.46574	4.78492	1.71057e-06	0.000376211	K01188	Cyanoamino acid metabolism
231.393	3.93854	0.984844	3.99915	6.35695e-05	0.00892408	K01215	NA
13.566	-22.8571	2.79106	-8.18938	2.62578e-16	6.41662e-14	K01219	NA
227.006	2.66448	0.743525	3.58357	0.000338925	0.0277707	K01232	Starch and sucrose metabolism
232.757	2.89081	0.81769	3.53534	0.000407245	0.0305341	K01261	NA
177.609	3.28008	0.974328	3.3665	0.000761279	0.0440839	K01598	Pantothenate and CoA biosynthesis
384.875	2.91459	0.862964	3.37741	0.000731714	0.0438895	K01635	Galactose metabolism
1259.56	-3.50935	1.01813	-3.44687	0.000567112	0.0373629	K01829	NA
176.367	3.40833	0.9768	3.48928	0.000484326	0.0347606	K01922	Pantothenate and CoA biosynthesis
315.53	2.48161	0.692712	3.58245	0.000340387	0.0277707	K02242	NA
7.23378	-30	3.47048	-8.64433	5.41196e-18	1.42832e-15	K02263	Oxidative phosphorylation
56.0351	5.48687	1.442	3.80505	0.000141777	0.0167043	K02381	NA
1184.15	-2.73856	0.821102	-3.33523	0.000852293	0.0468619	K02485	NA
815.145	2.52501	0.727036	3.47302	0.000514642	0.0357433	K02759	Starch and sucrose metabolism
6.88495	8.11884	2.45022	3.31351	0.000921337	0.047866	K02763	NA
282.465	2.52835	0.75101	3.3666	0.000761015	0.0440839	K02819	Starch and sucrose metabolism
7.23378	-30	3.47048	-8.64433	5.41196e-18	1.42832e-15	K02872	Ribosome
7.23378	-30	3.47048	-8.64433	5.41196e-18	1.42832e-15	K02929	Ribosome
7.23378	-30	3.47048	-8.64433	5.41196e-18	1.42832e-15	K02932	Ribosome
7.23378	-30	3.47048	-8.64433	5.41196e-18	1.42832e-15	K02934	Ribosome
7.23378	-30	3.47048	-8.64433	5.41196e-18	1.42832e-15	K02969	Ribosome
7.23378	-30	3.47048	-8.64433	5.41196e-18	1.42832e-15	K02985	Ribosome
10.8507	-30	3.21293	-9.33727	9.88506e-21	1.08703e-17	K02993	Ribosome
7.23378	-30	3.47048	-8.64433	5.41196e-18	1.42832e-15	K02998	Ribosome
300.122	2.48214	0.678459	3.6585	0.000253694	0.0253397	K03367	D-Amino acid metabolism
269.053	2.65325	0.798163	3.3242	0.000886723	0.0470334	K03471	DNA replication
664.429	2.59737	0.682006	3.80842	0.000139858	0.0167043	K03475	Ascorbate and aldarate metabolism
201.109	3.49734	1.01103	3.4592	0.000541776	0.0372358	K03481	NA
229.155	2.6932	0.753741	3.57311	0.000352772	0.0279301	K03483	NA
286.503	2.41963	0.728182	3.32284	0.000891055	0.0470334	K03486	NA
1404.25	2.82266	0.687934	4.10309	4.07663e-05	0.00632875	K03488	NA
411.788	2.32272	0.700144	3.31749	0.00090829	0.0475627	K03708	NA
279.505	2.68392	0.751582	3.57103	0.000355582	0.0279301	K03739	Teichoic acid biosynthesis
277.976	2.64797	0.737958	3.58824	0.000332916	0.0277707	K03740	Teichoic acid biosynthesis
343.834	2.23315	0.634177	3.52134	0.000429367	0.0318311	K03810	NA
1253.91	-3.00039	0.819646	-3.66059	0.000251636	0.0253397	K04045	NA
0.537271	-14.8581	3.50649	-4.23733	2.26196e-05	0.00382677	K04805	Neuroactive ligand-receptor interaction
217.446	2.88125	0.82579	3.48908	0.000484688	0.0347606	K05362	Peptidoglycan biosynthesis
73.7527	3.86221	0.871541	4.43148	9.35888e-06	0.00171527	K05363	Peptidoglycan biosynthesis
1400.15	-2.79047	0.751849	-3.71147	0.000206056	0.0226593	K05499	NA
123.21	2.49091	0.677613	3.67601	0.000236913	0.0244243	K05593	NA
10.8507	-30	3.21293	-9.33727	9.88506e-21	1.08703e-17	K05692	ATP-dependent chromatin remodeling
231.686	2.74082	0.765975	3.57821	0.00034596	0.0278372	K05823	Lysine biosynthesis
18.0845	-30	3.46804	-8.65043	5.13064e-18	1.42832e-15	K05853	Calcium signaling pathway
233.863	2.77819	0.834528	3.32905	0.000871432	0.0470334	K06198	NA
10.8507	-30	3.21293	-9.33727	9.88506e-21	1.08703e-17	K06505	Antigen processing and presentation
89.5968	5.00958	1.49356	3.35412	0.000796181	0.0452863	K06608	NA
224.403	2.98416	0.858539	3.47586	0.000509215	0.0357426	K06896	Starch and sucrose metabolism
234.061	2.79702	0.788293	3.54819	0.000387881	0.0294166	K07570	NA
306.716	2.42433	0.716248	3.38476	0.000712398	0.0435222	K07586	NA
7.23378	-30	3.47048	-8.64433	5.41196e-18	1.42832e-15	K07605	Cornified envelope formation
437.653	2.18303	0.652043	3.34799	0.000814006	0.0455323	K07652	Two-component system
887.045	3.29268	0.729666	4.51258	6.40425e-06	0.00120729	K07668	Two-component system
223.037	3.48885	0.851963	4.09507	4.22045e-05	0.00632875	K07707	Two-component system
78.2498	3.88747	0.948631	4.09798	4.16778e-05	0.00632875	K07784	Two-component system
106.998	3.52669	1.02463	3.44192	0.000577602	0.0373629	K08317	NA
106.177	3.05757	0.798239	3.83039	0.000127938	0.0163738	K08986	NA
1112.51	-4.29126	1.19457	-3.59229	0.000327783	0.0277707	K09065	Arginine biosynthesis
364.724	2.48846	0.736545	3.37856	0.000728674	0.0438895	K09685	NA
1267.39	-2.95787	0.819353	-3.61	0.000306194	0.0277707	K09696	ABC transporters
1268.15	-2.9571	0.818453	-3.61303	0.000302635	0.0277707	K09697	ABC transporters
2052.15	-4.23426	1.22988	-3.44283	0.000575657	0.0373629	K09929	NA
434.505	2.82037	0.771675	3.65487	0.000257314	0.0253397	K09963	NA
14.4676	-30	3.06057	-9.80209	1.10275e-22	7.27596e-19	K10352	Virion - Lassa virus and SFTS virus
7.23378	-30	3.47048	-8.64433	5.41196e-18	1.42832e-15	K10373	Cardiac muscle contraction
288.118	-2.50717	0.747232	-3.35528	0.000792856	0.0452863	K11004	ABC transporters
246.274	2.70082	0.782706	3.45062	0.000559307	0.0373629	K11618	Two-component system
1104.16	-3.95077	1.12453	-3.51326	0.000442641	0.0324505	K11935	Biofilm formation - Escherichia coli
1105.11	-4.28061	1.2051	-3.55209	0.000382184	0.0293215	K11937	Exopolysaccharide biosynthesis
7.23378	-30	3.47048	-8.64433	5.41196e-18	1.42832e-15	K12042	Calcium signaling pathway
7.23378	-30	3.47048	-8.64433	5.41196e-18	1.42832e-15	K12046	Motor proteins
25.0023	-6.25732	1.62017	-3.86214	0.000112399	0.0151349	K12243	NA
10.8507	-30	3.21293	-9.33727	9.88506e-21	1.08703e-17	K12313	Vascular smooth muscle contraction
219.525	3.81442	0.999183	3.81754	0.00013479	0.0164694	K12556	Peptidoglycan biosynthesis
180.991	3.06343	0.842172	3.63753	0.000275262	0.0267085	K12700	Pyrimidine metabolism
7.23378	-30	3.47048	-8.64433	5.41196e-18	1.42832e-15	K12754	Focal adhesion
7.23378	-30	3.47048	-8.64433	5.41196e-18	1.42832e-15	K12758	Focal adhesion
663.006	2.24848	0.610148	3.68514	0.000228579	0.0239391	K12952	NA
1294.14	-3.15797	0.842455	-3.74854	0.000177868	0.0203447	K13522	Nicotinate and nicotinamide metabolism
95.002	3.06446	0.860288	3.56213	0.000367857	0.0285543	K13677	Glycerolipid metabolism
1174.18	-3.37693	0.93619	-3.6071	0.000309639	0.0277707	K13775	Pinene, camphor and geraniol degradation
7.23378	-30	3.47048	-8.64433	5.41196e-18	1.42832e-15	K13825	NA
7.23378	-30	3.47048	-8.64433	5.41196e-18	1.42832e-15	K13826	NA
285.033	2.49308	0.695996	3.58204	0.000340925	0.0277707	K14188	D-Amino acid metabolism
6.31134	-22.1348	2.73387	-8.09652	5.65515e-16	1.3326e-13	K14581	Polycyclic aromatic hydrocarbon degradation
204.414	3.34852	0.97154	3.44661	0.000567671	0.0373629	K14982	Two-component system
204.414	3.34852	0.97154	3.44661	0.000567671	0.0373629	K14983	Two-component system
669.926	2.39412	0.715908	3.34417	0.000825283	0.0457581	K15051	NA
6.97722	29.7581	3.46777	8.58133	9.37803e-18	2.37986e-15	K15534	NA
3.48794	14.3735	3.46348	4.15002	3.32451e-05	0.00535002	K16095	Nonribosomal peptide structures
1254.69	-3.09349	0.825553	-3.74717	0.000178841	0.0203447	K16371	Galactose metabolism
2.17645	13.8552	3.46378	4.00004	6.33328e-05	0.00892408	K17249	NA
52.1317	-12.613	3.50185	-3.60179	0.000316028	0.0277707	K17744	Ascorbate and aldarate metabolism
7.23378	-30	3.47048	-8.64433	5.41196e-18	1.42832e-15	K17751	cGMP-PKG signaling pathway
174.219	2.66418	0.79578	3.34788	0.000814309	0.0455323	K17810	NA
22.139	-16.4217	3.46475	-4.73965	2.14089e-06	0.000428048	K18016	NA
22.139	-16.4217	3.46475	-4.73965	2.14089e-06	0.000428048	K18017	NA
22.139	-16.4217	3.46475	-4.73965	2.14089e-06	0.000428048	K18023	NA
1106.77	-4.43623	1.22909	-3.60935	0.000306966	0.0277707	K18072	beta-Lactam resistance
1106.12	-4.43523	1.23093	-3.60315	0.00031438	0.0277707	K18073	beta-Lactam resistance
3.69893	-18.1033	3.50558	-5.16413	2.41558e-07	5.49587e-05	K18209	Other carbon fixation pathways
195.276	3.47909	0.967526	3.59586	0.000323318	0.0277707	K18887	ABC transporters
199.911	3.52518	0.956195	3.68668	0.0002272	0.0239391	K18888	ABC transporters
241.4	3.06293	0.796553	3.84523	0.000120437	0.0158929	K19002	Teichoic acid biosynthesis
1283.32	-2.91236	0.85858	-3.39207	0.000693676	0.0427745	K19033	Ribosome
1177.63	-3.21749	0.966991	-3.32732	0.000876846	0.0470334	K19062	NA
54.1585	6.14553	1.44595	4.25015	2.13627e-05	0.00370924	K19504	NA
55.1791	5.42127	1.41785	3.82358	0.000131527	0.0163738	K19505	NA
75.0838	4.48874	1.07953	4.15807	3.20945e-05	0.00529399	K19506	Phosphotransferase system (PTS)
67.2461	4.36916	1.12725	3.87594	0.000106212	0.0145998	K19507	Phosphotransferase system (PTS)
81.4833	3.71033	1.10032	3.37206	0.000746089	0.0440839	K19508	Phosphotransferase system (PTS)
76.8936	4.24251	0.987108	4.29792	1.72412e-05	0.00307452	K19509	Phosphotransferase system (PTS)
52.1817	5.56972	1.4555	3.82667	0.00012989	0.0163738	K19510	NA
1138.98	-4.29669	1.06751	-4.02497	5.69827e-05	0.00835494	K19586	NA
1161.18	-4.19824	1.13447	-3.70062	0.00021507	0.0232628	K19696	Cysteine and methionine metabolism
