# Supplementary material for: Effects of avian Plasmodium exposure on the microbiota of Culex pipiens
Source: Sci Rep. 2025 Nov 6;15:38898. doi: 10.1038/s41598-025-22774-w (PMC12592391; doi:10.1038/s41598-025-22774-w)
Supplement: Supplementary file 2 — Supplementary Material 2. [file 41598_2025_22774_MOESM2_ESM.xlsx]

## Sheet: genus_overlap
Supplementary Table S2. Overlapping taxa. Genera (sheet 1) and families (sheet 2) present in both exposed and unexposed mosquitoes.
Genus	Unexposed	Exposed
Wolbachia	TRUE	TRUE
Stenotrophomonas	TRUE	TRUE
NA	TRUE	TRUE
Faecalibacterium	TRUE	TRUE
Flavobacterium	TRUE	TRUE
NA.1	TRUE	TRUE
Vagococcus	TRUE	TRUE
NA.2	TRUE	TRUE
Caulobacter	TRUE	TRUE
Brevundimonas	TRUE	TRUE
Salmonella	TRUE	TRUE
Cutibacterium	TRUE	TRUE
NA.3	TRUE	TRUE
Methylobacterium-Methylorubrum	TRUE	TRUE
Rheinheimera	TRUE	TRUE
NA.4	TRUE	TRUE
Bilophila	TRUE	TRUE
Streptococcus	TRUE	TRUE
Enterococcus	TRUE	TRUE
Blautia	TRUE	TRUE
Pelomonas	TRUE	TRUE
Acinetobacter	TRUE	TRUE
Ralstonia	TRUE	TRUE
[Ruminococcus] torques group	TRUE	TRUE
Pseudobutyrivibrio	TRUE	TRUE
Subdoligranulum	TRUE	TRUE
Sutterella	TRUE	TRUE
Afipia	TRUE	TRUE
Sphingomonas	TRUE	TRUE
Brochothrix	TRUE	TRUE
Kocuria	TRUE	TRUE
NA.5	TRUE	TRUE
NA.6	TRUE	TRUE
Bacteroides	TRUE	TRUE
NA.7	TRUE	TRUE
Dialister	TRUE	TRUE
Christensenellaceae R-7 group	TRUE	TRUE
NA.8	TRUE	TRUE
Staphylococcus	TRUE	TRUE
Fusicatenibacter	TRUE	TRUE
Rothia	TRUE	TRUE
Paeniclostridium	TRUE	TRUE
Dorea	TRUE	TRUE
Pseudomonas	TRUE	TRUE
NA.9	TRUE	TRUE
Parabacteroides	TRUE	TRUE
NA.10	TRUE	TRUE
[Eubacterium] eligens group	TRUE	TRUE
Polynucleobacter	TRUE	TRUE
Lechevalieria	TRUE	TRUE
NA.11	TRUE	TRUE
Asticcacaulis	TRUE	FALSE
Finegoldia	TRUE	TRUE
Plot4-2H12	TRUE	TRUE
Lachnospira	TRUE	TRUE
NA.12	TRUE	TRUE
Bifidobacterium	TRUE	TRUE
Roseateles	TRUE	TRUE
Paucibacter	TRUE	TRUE
Barnesiella	TRUE	TRUE
NA.13	TRUE	TRUE
NA.14	TRUE	TRUE
Bradyrhizobium	TRUE	TRUE
Alistipes	TRUE	TRUE
Blastomonas	TRUE	TRUE
NA.15	TRUE	TRUE
Burkholderia-Caballeronia-Paraburkholderia	TRUE	TRUE
Algicola	TRUE	TRUE
NA.16	TRUE	TRUE
Escherichia-Shigella	TRUE	TRUE
Anaerostipes	TRUE	TRUE
NA.17	TRUE	TRUE
Paracoccus	TRUE	TRUE
Rhodoluna	TRUE	TRUE
Veillonella	TRUE	TRUE
Diaphorobacter	TRUE	TRUE
Monoglobus	TRUE	TRUE
Microbacterium	TRUE	TRUE
UCG-002	TRUE	TRUE
Acidaminococcus	TRUE	TRUE
Slackia	TRUE	TRUE
NA.18	TRUE	TRUE
NA.19	TRUE	FALSE
Inhella	TRUE	TRUE
Photobacterium	TRUE	TRUE
Delftia	TRUE	TRUE
IMCC26207	TRUE	TRUE
Bacillus	TRUE	TRUE
Geobacillus	TRUE	TRUE
Lachnospiraceae ND3007 group	TRUE	TRUE
Enhydrobacter	TRUE	TRUE
NA.20	TRUE	TRUE
Corynebacterium	TRUE	TRUE
Parasutterella	TRUE	TRUE
Collinsella	TRUE	TRUE
NA.21	TRUE	TRUE
NA.22	TRUE	TRUE
NA.23	TRUE	TRUE
Ornithinimicrobium	TRUE	TRUE
[Eubacterium] hallii group	TRUE	TRUE
Lawsonella	TRUE	TRUE
Kinneretia	TRUE	TRUE
NA.24	TRUE	TRUE
NA.25	TRUE	TRUE
Limnohabitans	TRUE	TRUE
CL500-29 marine group	TRUE	TRUE
[Eubacterium] ruminantium group	TRUE	TRUE
Rhodoferax	TRUE	TRUE
Fusobacterium	TRUE	TRUE
Lachnospiraceae UCG-010	TRUE	TRUE
Megasphaera	TRUE	TRUE
Prevotella_7	TRUE	TRUE
NA.26	TRUE	TRUE
Paraprevotella	TRUE	TRUE
Actinomyces	TRUE	TRUE
NA.27	TRUE	TRUE
Lachnoanaerobaculum	TRUE	TRUE
NA.28	TRUE	TRUE
Tepidimonas	TRUE	TRUE
Chryseobacterium	TRUE	TRUE
Lactobacillus	TRUE	TRUE
NA.29	TRUE	TRUE
NA.30	TRUE	TRUE
Aquabacterium	TRUE	TRUE
Prevotellaceae NK3B31 group	TRUE	TRUE
Roseburia	TRUE	TRUE
Tsukamurella	TRUE	FALSE
NA.31	TRUE	TRUE
Catenibacterium	TRUE	TRUE
NA.32	TRUE	TRUE
NA.33	TRUE	TRUE
Intestinimonas	TRUE	TRUE
Haemophilus	TRUE	TRUE
GCA-900066575	TRUE	TRUE
Rikenellaceae RC9 gut group	TRUE	TRUE
Bdellovibrio	TRUE	TRUE
Sulfuricurvum	TRUE	TRUE
Campylobacter	TRUE	TRUE
NA.34	TRUE	TRUE
NA.35	TRUE	TRUE
Stomatobaculum	TRUE	TRUE
NA.36	TRUE	TRUE
Rhodobacter	TRUE	TRUE
Flavonifractor	TRUE	TRUE
Curvibacter	TRUE	TRUE
Ruminococcus	TRUE	TRUE
Brevibacterium	TRUE	FALSE
[Eubacterium] ventriosum group	TRUE	TRUE
NA.37	TRUE	TRUE
Victivallis	TRUE	TRUE
Dermacoccus	TRUE	FALSE
Neisseria	TRUE	TRUE
Colidextribacter	TRUE	TRUE
Megamonas	TRUE	TRUE
Anaerococcus	TRUE	TRUE
Clostridium sensu stricto 1	TRUE	TRUE
Janthinobacterium	TRUE	TRUE
NA.40	TRUE	TRUE
Pseudorhodobacter	TRUE	TRUE
Iamia	TRUE	TRUE
Roseomonas	TRUE	TRUE
Kytococcus	TRUE	TRUE
Marmoricola	TRUE	TRUE
NA.41	TRUE	TRUE
Fluviicola	TRUE	TRUE
Aurantimicrobium	TRUE	TRUE
Cloacibacterium	TRUE	TRUE
Undibacterium	TRUE	TRUE
Gordonia	TRUE	FALSE
NA.42	TRUE	TRUE
Promicromonospora	TRUE	FALSE
Lachnospiraceae UCG-001	TRUE	TRUE
hgcI clade	TRUE	FALSE
Nocardioides	TRUE	TRUE
Latilactobacillus	TRUE	TRUE
Rubrivivax	TRUE	FALSE
NA.43	TRUE	TRUE
Silvanigrella	TRUE	TRUE
Micrococcus	TRUE	TRUE
Planomicrobium	TRUE	TRUE
NA.44	TRUE	FALSE
NA.45	TRUE	TRUE
Giesbergeria	TRUE	TRUE
NA.46	TRUE	TRUE
Dietzia	TRUE	TRUE
Abiotrophia	TRUE	FALSE
Actinotalea	TRUE	TRUE
Brevibacillus	TRUE	TRUE
TM7a	TRUE	TRUE
Mogibacterium	TRUE	TRUE
Ezakiella	TRUE	TRUE
Pantoea	TRUE	TRUE
Odoribacter	TRUE	TRUE
Clostridium sensu stricto 5	TRUE	FALSE
Rhodococcus	TRUE	TRUE
Phascolarctobacterium	TRUE	TRUE
NA.47	TRUE	FALSE
Desulfovibrio	TRUE	TRUE
Prevotella	TRUE	TRUE
NA.50	TRUE	TRUE
Leifsonia	TRUE	TRUE
Phenylobacterium	TRUE	TRUE
NA.51	TRUE	TRUE
Syntrophococcus	TRUE	TRUE
Lachnospiraceae NK4A136 group	TRUE	TRUE
Marinomonas	TRUE	FALSE
Comamonas	TRUE	TRUE
NA.53	TRUE	FALSE
Turicibacter	TRUE	TRUE
Lentilactobacillus	TRUE	FALSE
Aeromonas	TRUE	TRUE
NA.55	TRUE	TRUE
Legionella	TRUE	TRUE
NA.56	TRUE	TRUE
Butyricimonas	TRUE	TRUE
Amaricoccus	TRUE	FALSE
NA.57	TRUE	TRUE
NA.58	TRUE	TRUE
Coprobacter	TRUE	TRUE
NA.59	TRUE	TRUE
Clostridium sensu stricto 10	TRUE	FALSE
NA.60	TRUE	TRUE
Leuconostoc	TRUE	FALSE
Erysipelotrichaceae UCG-003	TRUE	TRUE
Prevotella_9	TRUE	TRUE
Actinomycetospora	TRUE	TRUE
NA.62	TRUE	TRUE
Rubellimicrobium	TRUE	TRUE
Peredibacter	TRUE	TRUE
NA.64	TRUE	TRUE
Gemella	TRUE	TRUE
NA.65	TRUE	TRUE
NA.66	TRUE	FALSE
NA.67	TRUE	TRUE
NA.68	TRUE	TRUE
Peptostreptococcus	TRUE	TRUE
OM27 clade	TRUE	TRUE
Acidovorax	TRUE	TRUE
Psychrobacter	TRUE	TRUE
Brachybacterium	TRUE	TRUE
NA.69	TRUE	TRUE
Massilia	TRUE	TRUE
Xylophilus	TRUE	FALSE
Solirubrobacter	TRUE	TRUE
Microvirga	TRUE	TRUE
Lachnospiraceae UCG-004	TRUE	TRUE
Lactococcus	TRUE	TRUE
Cellvibrio	TRUE	FALSE
NA.71	TRUE	TRUE
NA.72	TRUE	TRUE
Candidatus Megaira	TRUE	TRUE
Allisonella	TRUE	TRUE
Dolosigranulum	TRUE	FALSE
Anoxybacillus	TRUE	FALSE
Herminiimonas	TRUE	FALSE
Alloiococcus	TRUE	TRUE
UCG-003	TRUE	TRUE
Peptoniphilus	TRUE	TRUE
Sphingobium	TRUE	TRUE
Ilumatobacter	TRUE	TRUE
Pseudokineococcus	TRUE	FALSE
Agathobacter	TRUE	FALSE
Vibrio	TRUE	TRUE
NA.74	TRUE	TRUE
Pseudarcobacter	TRUE	FALSE
NA.75	TRUE	FALSE
[Aquaspirillum] arcticum group	TRUE	FALSE
NA.76	TRUE	FALSE
Family XIII AD3011 group	TRUE	TRUE
NA.78	TRUE	FALSE
NA.79	TRUE	TRUE
NA.80	TRUE	FALSE
Rhizorhapis	TRUE	TRUE
UCG-009	TRUE	FALSE
Roseococcus	TRUE	TRUE
Reyranella	TRUE	FALSE
Clostridium sensu stricto 8	TRUE	FALSE
NA.81	TRUE	TRUE
Tabrizicola	TRUE	TRUE
Lachnoclostridium	TRUE	TRUE
NA.82	TRUE	FALSE
NA.83	TRUE	FALSE
Desmonostoc PCC-7422	TRUE	FALSE
Methylibium	TRUE	FALSE
NA.84	TRUE	TRUE
Paludibacter	TRUE	TRUE
NA.85	TRUE	TRUE
Allorhizobium-Neorhizobium-Pararhizobium-Rhizobium	TRUE	FALSE
NA.86	TRUE	TRUE
C39	TRUE	FALSE
NA.87	TRUE	TRUE
Beggiatoa	TRUE	TRUE
NA.88	TRUE	TRUE
Novosphingobium	TRUE	TRUE
Jeotgalicoccus	TRUE	TRUE
Facklamia	TRUE	FALSE
Sufflavibacter	TRUE	FALSE
Serratia	TRUE	FALSE
Formivibrio	TRUE	FALSE
NA.90	TRUE	FALSE
Candidatus Alysiosphaera	TRUE	FALSE
Salinicoccus	TRUE	TRUE
Caenimonas	TRUE	FALSE
Ornithinicoccus	TRUE	FALSE
Mesorhizobium	TRUE	FALSE
Tepidicella	TRUE	FALSE
NA.94	TRUE	TRUE
Romboutsia	TRUE	FALSE
Sarcina	TRUE	FALSE
Friedmanniella	TRUE	FALSE
Pajaroellobacter	TRUE	TRUE
NA.95	TRUE	FALSE
Blastochloris	TRUE	FALSE
Ligilactobacillus	TRUE	TRUE
Limnobacter	TRUE	FALSE
NA.100	TRUE	FALSE
Vogesella	TRUE	FALSE
Pseudogracilibacillus	TRUE	TRUE
P3OB-42	TRUE	FALSE
Citricoccus	TRUE	FALSE
Candidatus Paracaedibacter	TRUE	TRUE
NA.105	TRUE	TRUE
UCG-005	TRUE	TRUE
NA.106	TRUE	FALSE
Janibacter	TRUE	FALSE
[Eubacterium] siraeum group	TRUE	FALSE
NA.107	TRUE	FALSE
Magnetospirillum	TRUE	FALSE
Bosea	TRUE	FALSE
Rivibacter	TRUE	FALSE
Blastococcus	TRUE	TRUE
Klenkia	TRUE	FALSE
Pseudoalteromonas	TRUE	TRUE
Nitrospirillum	TRUE	FALSE
mle1-7	TRUE	FALSE
Cereibacter	TRUE	FALSE
Rhizobacter	TRUE	FALSE
NA.110	TRUE	TRUE
NA.111	TRUE	TRUE
Limibaculum	TRUE	FALSE
Dechlorobacter	TRUE	FALSE
Anaeromusa-Anaeroarcus	TRUE	FALSE
Haliangium	TRUE	TRUE
Planococcus	TRUE	FALSE
Geminicoccus	TRUE	FALSE
Azospira	TRUE	FALSE
Sphaerotilus	TRUE	FALSE
Porphyromonas	TRUE	TRUE
Tetrasphaera	TRUE	TRUE
Variovorax	TRUE	TRUE
Mycobacterium	TRUE	FALSE
Bacteriovorax	TRUE	FALSE
NA.115	TRUE	FALSE
Aureimonas	TRUE	FALSE
Luedemannella	TRUE	FALSE
Solibacillus	TRUE	FALSE
NA.116	TRUE	FALSE
Nevskia	TRUE	FALSE
NA.117	TRUE	FALSE
Duganella	TRUE	TRUE
Dechloromonas	TRUE	TRUE
NA.120	TRUE	TRUE
NA.122	TRUE	FALSE
Spirochaeta 2	TRUE	FALSE
Cloacibacillus	TRUE	FALSE
Aggregatibacter	TRUE	FALSE
Geobacter	TRUE	FALSE
Paenarthrobacter	TRUE	FALSE
NA.124	TRUE	FALSE
NA.125	TRUE	FALSE
NA.126	TRUE	FALSE
Aquicella	TRUE	FALSE
NA.127	TRUE	TRUE
Alloprevotella	TRUE	TRUE
Anaerostignum	TRUE	FALSE
Ruminiclostridium	TRUE	FALSE
Leptotrichia	TRUE	FALSE
Pedomicrobium	TRUE	FALSE
Oribacterium	TRUE	FALSE
Lysinibacillus	TRUE	FALSE
NA.131	TRUE	FALSE
Alkanindiges	TRUE	FALSE
Polymorphobacter	TRUE	FALSE
NA.132	TRUE	TRUE
NA.136	TRUE	FALSE
Turneriella	TRUE	TRUE
Candidatus Planktophila	TRUE	FALSE
NA.143	TRUE	TRUE
NA.144	TRUE	FALSE
NA.145	TRUE	FALSE
Pirellula	TRUE	FALSE
NA.146	TRUE	FALSE
Holdemanella	TRUE	TRUE
Aquitalea	TRUE	FALSE
NA.147	TRUE	TRUE
Ornithinibacillus	TRUE	FALSE
Paludicola	TRUE	FALSE
NA.148	TRUE	FALSE
NA.151	TRUE	FALSE
NA.152	TRUE	FALSE
Coxiella	TRUE	TRUE
ASF356	TRUE	FALSE
NA.155	TRUE	FALSE
Prevotellaceae UCG-001	TRUE	FALSE
Prosthecobacter	TRUE	FALSE
Lysobacter	TRUE	FALSE
Succinivibrio	TRUE	FALSE
Rhodovastum	TRUE	FALSE
Fimbriiglobus	TRUE	FALSE
Streptomyces	TRUE	FALSE
NA.156	TRUE	FALSE
OM60(NOR5) clade	TRUE	FALSE
NA.159	TRUE	FALSE
Sanguibacteroides	TRUE	FALSE
NA.160	TRUE	FALSE
Azospirillum	TRUE	FALSE
CAG-352	FALSE	TRUE
Clostridium sensu stricto 2	FALSE	TRUE
Yersinia	FALSE	TRUE
Pasteurella	FALSE	TRUE
Nesterenkonia	FALSE	TRUE
Lachnospiraceae UCG-003	FALSE	TRUE
UBA1819	FALSE	TRUE
Geodermatophilus	FALSE	TRUE
[Eubacterium] fissicatena group	FALSE	TRUE
[Bacteroides] pectinophilus group	FALSE	TRUE
Incertae Sedis	FALSE	TRUE
Hungatella	FALSE	TRUE
Oerskovia	FALSE	TRUE
Oscillospira	FALSE	TRUE
Alkalimonas	FALSE	TRUE
NA.38	FALSE	TRUE
NA.39	FALSE	TRUE
Pseudonocardia	FALSE	TRUE
SWB02	FALSE	TRUE
NA.48	FALSE	TRUE
NA.49	FALSE	TRUE
[Eubacterium] xylanophilum group	FALSE	TRUE
NA.52	FALSE	TRUE
NA.54	FALSE	TRUE
Olsenella	FALSE	TRUE
[Ruminococcus] gnavus group	FALSE	TRUE
Sellimonas	FALSE	TRUE
DTU089	FALSE	TRUE
NA.61	FALSE	TRUE
[Eubacterium] nodatum group	FALSE	TRUE
NA.63	FALSE	TRUE
NK4A214 group	FALSE	TRUE
Oscillibacter	FALSE	TRUE
NA.70	FALSE	TRUE
Dermabacter	FALSE	TRUE
NA.73	FALSE	TRUE
Propioniciclava	FALSE	TRUE
Selenomonas	FALSE	TRUE
Bhargavaea	FALSE	TRUE
NA.77	FALSE	TRUE
Polaromonas	FALSE	TRUE
Frisingicoccus	FALSE	TRUE
UKL13-1	FALSE	TRUE
Candidatus Trichorickettsia	FALSE	TRUE
Sphingorhabdus	FALSE	TRUE
Marvinbryantia	FALSE	TRUE
Tuzzerella	FALSE	TRUE
Anaerovorax	FALSE	TRUE
Granulicatella	FALSE	TRUE
Lachnospiraceae UCG-008	FALSE	TRUE
Ramlibacter	FALSE	TRUE
Schlegelella	FALSE	TRUE
Novispirillum	FALSE	TRUE
Secundilactobacillus	FALSE	TRUE
Actinobacillus	FALSE	TRUE
Arthrobacter	FALSE	TRUE
Spirillum	FALSE	TRUE
Leptothrix	FALSE	TRUE
Leucobacter	FALSE	TRUE
Quadrisphaera	FALSE	TRUE
NA.89	FALSE	TRUE
Tumebacillus	FALSE	TRUE
Hyphomicrobium	FALSE	TRUE
Pseudorhodoferax	FALSE	TRUE
NA.91	FALSE	TRUE
NA.92	FALSE	TRUE
NA.93	FALSE	TRUE
Moraxella	FALSE	TRUE
Murdochiella	FALSE	TRUE
Gardnerella	FALSE	TRUE
Skermanella	FALSE	TRUE
NA.96	FALSE	TRUE
NA.97	FALSE	TRUE
NA.98	FALSE	TRUE
NA.99	FALSE	TRUE
Pseudoduganella	FALSE	TRUE
NA.101	FALSE	TRUE
NA.102	FALSE	TRUE
NA.103	FALSE	TRUE
NA.104	FALSE	TRUE
CAG-56	FALSE	TRUE
Acidicaldus	FALSE	TRUE
NA.108	FALSE	TRUE
Croceicoccus	FALSE	TRUE
Georgenia	FALSE	TRUE
NA.109	FALSE	TRUE
Candidatus Solibacter	FALSE	TRUE
Azotobacter	FALSE	TRUE
NA.112	FALSE	TRUE
Coprococcus	FALSE	TRUE
NA.113	FALSE	TRUE
Lachnospiraceae UCG-006	FALSE	TRUE
KD3-10	FALSE	TRUE
Rickettsia	FALSE	TRUE
NA.114	FALSE	TRUE
Nitrolancea	FALSE	TRUE
Sulfurospirillum	FALSE	TRUE
Nitrosospira	FALSE	TRUE
Methylotenera	FALSE	TRUE
Pedobacter	FALSE	TRUE
Altererythrobacter	FALSE	TRUE
Adlercreutzia	FALSE	TRUE
NA.118	FALSE	TRUE
NA.119	FALSE	TRUE
Methylorosula	FALSE	TRUE
NA.121	FALSE	TRUE
NA.123	FALSE	TRUE
Porphyrobacter	FALSE	TRUE
Chryseoglobus	FALSE	TRUE
Tahibacter	FALSE	TRUE
Aerococcus	FALSE	TRUE
Candidatus Turbabacter	FALSE	TRUE
NA.128	FALSE	TRUE
Turicella	FALSE	TRUE
Gaiella	FALSE	TRUE
Methylophilus	FALSE	TRUE
NA.129	FALSE	TRUE
NA.130	FALSE	TRUE
Ferribacterium	FALSE	TRUE
Negativibacillus	FALSE	TRUE
possible genus 06	FALSE	TRUE
Ellin6067	FALSE	TRUE
NA.133	FALSE	TRUE
NA.134	FALSE	TRUE
Butyricicoccus	FALSE	TRUE
Acidibacter	FALSE	TRUE
NA.135	FALSE	TRUE
Nannocystis	FALSE	TRUE
NA.137	FALSE	TRUE
Tolumonas	FALSE	TRUE
Blastocatella	FALSE	TRUE
NA.138	FALSE	TRUE
NA.139	FALSE	TRUE
Psychromonas	FALSE	TRUE
Phaselicystis	FALSE	TRUE
NA.140	FALSE	TRUE
NA.141	FALSE	TRUE
NA.142	FALSE	TRUE
Chitinivorax	FALSE	TRUE
NA.149	FALSE	TRUE
NA.150	FALSE	TRUE
Thiothrix	FALSE	TRUE
Subgroup 10	FALSE	TRUE
NA.153	FALSE	TRUE
NA.154	FALSE	TRUE
Tychonema CCAP 1459-11B	FALSE	TRUE
Aureispira	FALSE	TRUE
NA.157	FALSE	TRUE
Bryobacter	FALSE	TRUE
NA.158	FALSE	TRUE

## Sheet: family_overlap
Family	Unexposed	Exposed
Anaplasmataceae	TRUE	TRUE
Xanthomonadaceae	TRUE	TRUE
Sphingomonadaceae	TRUE	TRUE
Ruminococcaceae	TRUE	TRUE
Flavobacteriaceae	TRUE	TRUE
Microbacteriaceae	TRUE	TRUE
Vagococcaceae	TRUE	TRUE
Nostocaceae	TRUE	TRUE
Caulobacteraceae	TRUE	TRUE
Enterobacteriaceae	TRUE	TRUE
Propionibacteriaceae	TRUE	TRUE
Beijerinckiaceae	TRUE	TRUE
Alteromonadaceae	TRUE	TRUE
[Eubacterium] coprostanoligenes group	TRUE	TRUE
Desulfovibrionaceae	TRUE	TRUE
Streptococcaceae	TRUE	TRUE
Enterococcaceae	TRUE	TRUE
Lachnospiraceae	TRUE	TRUE
Comamonadaceae	TRUE	TRUE
Moraxellaceae	TRUE	TRUE
Burkholderiaceae	TRUE	TRUE
Sutterellaceae	TRUE	TRUE
Xanthobacteraceae	TRUE	TRUE
Listeriaceae	TRUE	TRUE
Micrococcaceae	TRUE	TRUE
Muribaculaceae	TRUE	TRUE
Bacteroidaceae	TRUE	TRUE
Veillonellaceae	TRUE	TRUE
Christensenellaceae	TRUE	TRUE
Staphylococcaceae	TRUE	TRUE
Peptostreptococcaceae	TRUE	TRUE
Pseudomonadaceae	TRUE	TRUE
NA	TRUE	TRUE
Tannerellaceae	TRUE	TRUE
NA.1	TRUE	TRUE
Pseudonocardiaceae	TRUE	TRUE
UCG-010	TRUE	TRUE
Family XI	TRUE	TRUE
NA.2	TRUE	TRUE
Bifidobacteriaceae	TRUE	TRUE
Barnesiellaceae	TRUE	TRUE
A4b	TRUE	TRUE
Rikenellaceae	TRUE	TRUE
NA.3	TRUE	TRUE
Pseudoalteromonadaceae	TRUE	TRUE
NA.4	TRUE	TRUE
Rhodobacteraceae	TRUE	TRUE
Clostridiaceae	TRUE	TRUE
Yersiniaceae	TRUE	TRUE
Monoglobaceae	TRUE	TRUE
Oscillospiraceae	TRUE	TRUE
Acidaminococcaceae	TRUE	TRUE
Eggerthellaceae	TRUE	TRUE
Vibrionaceae	TRUE	TRUE
Pasteurellaceae	TRUE	TRUE
Microtrichaceae	TRUE	TRUE
Bacillaceae	TRUE	TRUE
Oxalobacteraceae	TRUE	TRUE
Corynebacteriaceae	TRUE	TRUE
Coriobacteriaceae	TRUE	TRUE
Saprospiraceae	TRUE	TRUE
NA.5	TRUE	TRUE
Intrasporangiaceae	TRUE	TRUE
NA.6	TRUE	TRUE
Geodermatophilaceae	TRUE	TRUE
NA.7	TRUE	TRUE
Ilumatobacteraceae	TRUE	TRUE
Fusobacteriaceae	TRUE	TRUE
Prevotellaceae	TRUE	TRUE
NA.8	TRUE	TRUE
Actinomycetaceae	TRUE	TRUE
NA.9	TRUE	TRUE
Nocardioidaceae	TRUE	TRUE
Weeksellaceae	TRUE	TRUE
Lactobacillaceae	TRUE	TRUE
NA.10	TRUE	TRUE
Tsukamurellaceae	TRUE	FALSE
NA.11	TRUE	TRUE
Erysipelatoclostridiaceae	TRUE	TRUE
SM2D12	TRUE	TRUE
Rhizobiaceae	TRUE	TRUE
Bdellovibrionaceae	TRUE	TRUE
Sulfurimonadaceae	TRUE	TRUE
Campylobacteraceae	TRUE	TRUE
NA.12	TRUE	TRUE
Cellulomonadaceae	TRUE	TRUE
Brevibacteriaceae	TRUE	FALSE
Erwiniaceae	TRUE	TRUE
Victivallaceae	TRUE	TRUE
Dermacoccaceae	TRUE	TRUE
Neisseriaceae	TRUE	TRUE
Selenomonadaceae	TRUE	TRUE
Nocardiaceae	TRUE	TRUE
NA.13	TRUE	TRUE
Iamiaceae	TRUE	TRUE
Acetobacteraceae	TRUE	TRUE
P5D1-392	TRUE	TRUE
Crocinitomicaceae	TRUE	TRUE
NA.14	TRUE	TRUE
Promicromonosporaceae	TRUE	FALSE
Sporichthyaceae	TRUE	FALSE
Silvanigrellaceae	TRUE	TRUE
Planococcaceae	TRUE	TRUE
NA.15	TRUE	FALSE
LWQ8	TRUE	TRUE
Chlamydiaceae	TRUE	TRUE
Dietziaceae	TRUE	TRUE
Aerococcaceae	TRUE	TRUE
Brevibacillaceae	TRUE	TRUE
Saccharimonadaceae	TRUE	TRUE
Anaerovoracaceae	TRUE	TRUE
Marinifilaceae	TRUE	TRUE
Hyphomonadaceae	TRUE	TRUE
NA.17	TRUE	TRUE
AB1	TRUE	TRUE
Marinomonadaceae	TRUE	FALSE
Erysipelotrichaceae	TRUE	TRUE
Aeromonadaceae	TRUE	TRUE
Vicinamibacteraceae	TRUE	TRUE
Legionellaceae	TRUE	TRUE
NA.18	TRUE	TRUE
Nitrosomonadaceae	TRUE	TRUE
NA.19	TRUE	TRUE
NA.20	TRUE	TRUE
NA.21	TRUE	TRUE
Micromonosporaceae	TRUE	TRUE
NA.22	TRUE	TRUE
Bacteriovoracaceae	TRUE	TRUE
Gemellaceae	TRUE	TRUE
NA.24	TRUE	TRUE
Candidatus Jidaibacter	TRUE	FALSE
A0839	TRUE	TRUE
NA.25	TRUE	TRUE
Dermabacteraceae	TRUE	TRUE
Solirubrobacteraceae	TRUE	TRUE
Cellvibrionaceae	TRUE	FALSE
NA.26	TRUE	TRUE
Rickettsiaceae	TRUE	TRUE
Carnobacteriaceae	TRUE	TRUE
Kineosporiaceae	TRUE	TRUE
Arcobacteraceae	TRUE	FALSE
Geminicoccaceae	TRUE	FALSE
Azospirillaceae	TRUE	TRUE
Paracaedibacteraceae	TRUE	TRUE
Butyricicoccaceae	TRUE	TRUE
Reyranellaceae	TRUE	TRUE
NA.28	TRUE	TRUE
Oligoflexaceae	TRUE	FALSE
Paludibacteraceae	TRUE	TRUE
NA.29	TRUE	TRUE
Rhodocyclaceae	TRUE	TRUE
NA.30	TRUE	TRUE
Beggiatoaceae	TRUE	TRUE
Aquaspirillaceae	TRUE	TRUE
Chitinibacteraceae	TRUE	FALSE
Hyphomicrobiaceae	TRUE	TRUE
NA.35	TRUE	TRUE
Polyangiaceae	TRUE	TRUE
NA.36	TRUE	FALSE
Chromobacteriaceae	TRUE	FALSE
Myxococcaceae	TRUE	TRUE
NA.39	TRUE	TRUE
Simkaniaceae	TRUE	FALSE
NA.40	TRUE	FALSE
Magnetospirillaceae	TRUE	FALSE
NA.41	TRUE	TRUE
NA.42	TRUE	TRUE
Sporomusaceae	TRUE	FALSE
Haliangiaceae	TRUE	TRUE
Porphyromonadaceae	TRUE	TRUE
Sphingobacteriaceae	TRUE	TRUE
Mycobacteriaceae	TRUE	FALSE
Caldilineaceae	TRUE	FALSE
Solimonadaceae	TRUE	FALSE
NS11-12 marine group	TRUE	FALSE
Hungateiclostridiaceae	TRUE	TRUE
67-14	TRUE	FALSE
Spirochaetaceae	TRUE	FALSE
Synergistaceae	TRUE	FALSE
Geobacteraceae	TRUE	FALSE
NA.46	TRUE	FALSE
NA.47	TRUE	FALSE
B1-7BS	TRUE	FALSE
Diplorickettsiaceae	TRUE	FALSE
NA.48	TRUE	TRUE
Leptotrichiaceae	TRUE	FALSE
Halieaceae	TRUE	FALSE
NA.54	TRUE	FALSE
Leptospiraceae	TRUE	TRUE
NA.57	TRUE	TRUE
BIrii41	TRUE	FALSE
Pirellulaceae	TRUE	FALSE
Sandaracinaceae	TRUE	FALSE
JG30-KF-CM45	TRUE	TRUE
env.OPS 17	TRUE	FALSE
NA.58	TRUE	FALSE
Coxiellaceae	TRUE	TRUE
NA.60	TRUE	FALSE
Verrucomicrobiaceae	TRUE	FALSE
Succinivibrionaceae	TRUE	FALSE
Gemmataceae	TRUE	FALSE
Streptomycetaceae	TRUE	FALSE
NA.61	TRUE	FALSE
NA.62	TRUE	FALSE
Enterobacterales Incertae Sedis	FALSE	TRUE
MB19	FALSE	TRUE
NA.16	FALSE	TRUE
Pleomorphomonadaceae	FALSE	TRUE
Atopobiaceae	FALSE	TRUE
NA.23	FALSE	TRUE
Euzebyaceae	FALSE	TRUE
NA.27	FALSE	TRUE
Rhodospirillaceae	FALSE	TRUE
Hydrogenophilaceae	FALSE	TRUE
NA.31	FALSE	TRUE
Alicyclobacillaceae	FALSE	TRUE
NA.32	FALSE	TRUE
NA.33	FALSE	TRUE
NA.34	FALSE	TRUE
Methyloligellaceae	FALSE	TRUE
Holosporaceae	FALSE	TRUE
NA.37	FALSE	TRUE
37-13	FALSE	TRUE
Vermiphilaceae	FALSE	TRUE
NA.38	FALSE	TRUE
Bogoriellaceae	FALSE	TRUE
Solibacteraceae	FALSE	TRUE
NA.43	FALSE	TRUE
Rhizobiales Incertae Sedis	FALSE	TRUE
Thermomicrobiaceae	FALSE	TRUE
Sulfurospirillaceae	FALSE	TRUE
Methylophilaceae	FALSE	TRUE
NA.44	FALSE	TRUE
NA.45	FALSE	TRUE
Rhodanobacteraceae	FALSE	TRUE
NA.49	FALSE	TRUE
Gaiellaceae	FALSE	TRUE
NA.50	FALSE	TRUE
NA.51	FALSE	TRUE
Fibrobacteraceae	FALSE	TRUE
Unknown Family	FALSE	TRUE
NA.52	FALSE	TRUE
NA.53	FALSE	TRUE
Nannocystaceae	FALSE	TRUE
NA.55	FALSE	TRUE
Blastocatellaceae	FALSE	TRUE
NA.56	FALSE	TRUE
Cyclobacteriaceae	FALSE	TRUE
Psychromonadaceae	FALSE	TRUE
Phaselicystidaceae	FALSE	TRUE
NS9 marine group	FALSE	TRUE
Chroococcidiopsaceae	FALSE	TRUE
Prolixibacteraceae	FALSE	TRUE
Chitinimonadaceae	FALSE	TRUE
UBA12409	FALSE	TRUE
KI89A clade	FALSE	TRUE
Thiotrichaceae	FALSE	TRUE
Thermoanaerobaculaceae	FALSE	TRUE
NA.59	FALSE	TRUE
Phormidiaceae	FALSE	TRUE
Longimicrobiaceae	FALSE	TRUE
Bryobacteraceae	FALSE	TRUE
