# Supplementary material for: Effects of avian Plasmodium exposure on the microbiota of Culex pipiens
Source: Sci Rep. 2025 Nov 6;15:38898. doi: 10.1038/s41598-025-22774-w (PMC12592391; doi:10.1038/s41598-025-22774-w)
Supplement: Supplementary file 3 — Supplementary Material 3. [file 41598_2025_22774_MOESM3_ESM.xlsx]

## Sheet: Individua_data
Supplementary Table S1. Individual data. Metadata and data on absolute reads, observed richness, Shannon indez and genera relative abundance for each sample (sheet 1) and by the different variables (sheet 2).
SampleID	Exposure_infected_bird	Exposure_and_infection	Replicate	Diet_percent	absolute_reads	Richness_rerefied	Shannon_rarefied	Wolbachia	Stenotrophomonas	unknown_Sphingomonadaceae	Faecalibacterium	Flavobacterium	unknown_Microbacteriaceae	Vagococcus	unknown_NA	Caulobacter	Brevundimonas	Salmonella	Cutibacterium	unknown_Caulobacteraceae	Methylobacterium.Methylorubrum	Rheinheimera	unknown_.Eubacterium..coprostanoligenes.group	Bilophila	Streptococcus	Enterococcus	Blautia	Pelomonas	Acinetobacter	Ralstonia	X.Ruminococcus..torques.group	unknown_NA.1	Pseudobutyrivibrio	Subdoligranulum	Sutterella	Afipia	Sphingomonas	Brochothrix	CAG.352	Kocuria	unknown_Muribaculaceae	unknown_Lachnospiraceae	Bacteroides	unknown_Comamonadaceae	Dialister	Christensenellaceae.R.7.group	unknown_Ruminococcaceae	Staphylococcus	Fusicatenibacter
1200aj	positive	exposed_uninfected	A	2	3412	35	0.940828557321427	0.811547479484173	0	0.070926143024619	0.00293083235638921	0.00205158264947245	0.0155334114888628	0	0.0211019929660023	0.00205158264947245	0	0	0	0	0.0117233294255569	0	0	0	0	0	0	0	0.00205158264947245	0.0041031652989449	0	0	0	0.00205158264947245	0	0.00322391559202814	0	0.00263774912075029	0	0.00615474794841735	0	0.000879249706916764	0	0.00205158264947245	0	0	0	0.00175849941383353	0
12aj	negative	unexposed	C	8	537334	16	155540946648809	0.990553361596326	0	0.000519230125024659	5.95533e+09	0.00103659921017468	0.000178659827965474	0	0.000119106551976983	0.000132133831099465	0.00010421823297986	0	0.00166563068780312	0.000552728842768185	8.74689e+09	0.000334987177435264	9.3052e+08	0	0.000113523432353062	0	2.60546e+08	9.67741e+09	0.000165632548842992	0	2.04714e+09	0	0	1.30273e+09	0.000377791094551992	3.34987e+09	0.00010421823297986	0	0	3.16377e+08	0.000362902775554869	0.000176798788090834	0.000686723713742291	9.67741e+09	3.72208e+08	1.48883e+09	3.72208e+08	7.63026e+09	1.48883e+09
15aj	negative	unexposed	C	8	279438	33	0.461533412313853	0.961383204861186	7.51508e+09	0.00989128178701537	4.65219e+09	0.00114873424516351	0.00324937911092979	0	0.0016103751100423	0.00310981326805946	0.000168194733715529	6.08364e+09	2.50503e+09	0	0.000819502000443748	0.000887495616201089	3.22075e+08	3.57861e+09	0.000458062253523143	0	6.4415e+08	0.000783715886887252	0.000511741423857886	0.000465219476234442	0	1.78931e+09	0	0.000135987231514683	2.86289e+09	0.000264817240318067	0.000923281729757585	0.00201117958187505	0	0.000250502794895469	2.14717e+09	0.000168194733715529	2.86289e+09	0.000221873904050272	0	0.000103779729313837	0	0.000386490026410152	0
1aj	negative	unexposed	A	0.5	34715	48	0.936992179625664	0.869566469825724	0	0.0088146334437563	0.0262710643813913	0.000345671899755149	0.00230447933170099	0	0.000748955782802823	0	0	0.0018435834653608	0	0	0.00126746363243555	0	0.00541552642949734	0.0031398530894426	0.00135388160737433	0	0.00541552642949734	0	0.000144029958231312	0	0	0	0.00345671899755149	0.00668299006193288	0	0.000489701857986461	0	0.000403283883047674	0	0	0	0.00478179461327956	8.6418e+09	0	0.00414806279706179	0.00976523116808296	0.00357194296413654	0	0.00411925680541553
20a	negative	unexposed	E	2	65807	21	114753944188361	0.943896545960156	0.0242223471667148	3.03919e+09	0.000714209734526722	0	0	0	0	0.000197547373379732	0.000106371662589086	0	0.00120048019207683	0	0	0.000835777348914249	0.000136763566185968	9.11757e+09	4.55879e+09	0	0.000136763566185968	0	0.000349506891364141	0	0	0.0153631072682237	0	0	0.00392055556399775	0	0	0	0	0	0.000896561156108013	0.000243135228775054	0.000744601638123604	0	0	6.07838e+09	6.07838e+09	0	0
21a	negative	unexposed	E	2	241870	29	105016049206433	0.966233927316327	5.37479e+09	0.00593293918220532	0.000128168024145202	0.00253028486376979	0.00214164633894241	0	0.00198867160044652	0.00217885641046843	6.61512e+09	0.000165378095671228	0.000847562740315045	0.000897176169016414	0.00101707528837805	0.00108322652664655	0	9.0958e+09	0.000314218381775334	3.30756e+09	0.000103361309794518	0.000363831810476702	0.000797949311613677	0	0	0	0	0	6.61512e+09	0.000260470500682185	0.000223260429156158	0	0	9.0958e+09	0	0	0.000243932691115062	0.000372100715260264	0	0	0	0.000144705833712325	0.000140571381320544
22a	negative	unexposed	E	2	229126	23	104862638784991	0.717256007611533	0.26075172612449	0.00266665502823774	3.92797e+09	0.000741949844190533	0.00123076385918665	0.00285432469470946	0.00110419594458944	0.00212546808306347	0	3.05509e+09	1.74576e+09	0	0.000606653107896965	0.000532458123477912	0	0	0.000130932325445388	9.16526e+09	0	0.000912161867269537	0.000130932325445388	0.00360936777144453	0	5.67373e+09	0	0	0	0.000165847612230825	0.000183305255623543	0.000283686705131674	0	0	0	0	3.05509e+09	0.00011347468205267	0	0	0	0.000130932325445388	0
23aj	negative	unexposed	E	2	1076880	13	0.341823955916783	0.984518237872372	0.000201508060322413	0.00412116484659386	0.000189436148874526	0.00136319738503826	0.00153870440531907	5.57165e+08	0.00138455538221529	0.000364014560582423	3.15727e+09	0.00024793848896813	4.45732e+09	2.6001e+09	0.00016250650026001	0.000436446029269742	1.76436e+09	0.000112361637322636	0.000121647723051779	2.97155e+08	5.20021e+09	0.000327798826238764	0.000400230294926083	7.89317e+09	0	5.57165e+08	0	0	1.20719e+09	9.84325e+09	0.000204293886041156	9.28609e+08	0	0.000303655003342991	0	7.52173e+08	7.42887e+08	0.000171792585989154	0	0	0	0.0002265804917911	0
2473aj	positive	exposed_uninfected	C	8	763819	36	162282129117118	0.968421838157993	1.44013e+09	0.00220602001259461	0.000565579018065798	0.00181325680560447	0.000909901429527152	0	0.000666388241193267	0.0016247304662492	0.0037076846739869	0	0.00329528330664726	0.00102118433817436	0.000285407930412833	0.00117174356752058	0	2.74934e+09	0.000277552666273031	0	8.24803e+09	0.000384907942850335	0.000585217178415305	0	7.72434e+09	3.01118e+09	1.57105e+09	7.72434e+09	0.00117567119959048	0.000149250018656252	0.000273625034203129	0	0	0.000222565817294411	0.00054201322564639	0.000328611883181749	0.000974052753335542	0.000269697402133228	0	1.96382e+09	7.85526e+08	0.000387526364230269	9.16447e+08
2647aj	positive	exposed_uninfected	E	0.5	1980	4	0.0999635877261015	0.980808080808081	0	0.0111111111111111	0	0	0.00404040404040404	0	0.00101010101010101	0.00303030303030303	0	0	0	0	0	0	0	0	0	0	0	0	0	0	0	0	0	0	0	0	0	0	0	0	0	0	0	0	0	0	0	0	0
2654aj	positive	exposed_infected	E	0.5	70918	130	296919456614496	0.391973828929186	0	0.00483657181533602	0.186764996192786	0.000423023773936095	0.00207281649228687	0	0.0020869172847514	0.000197411094503511	0	0.0238021376801376	0	0	0.00032431822668434	0	0.0325023266307566	0.0264107842860769	0.00289066245522998	0	0.0305846188555797	0.000169209509574438	0.000408922981471559	0	0.0264812882483996	0.000141007924645365	0.0212075918666629	0.00922191827180687	0.00150878479370541	0	0	0	0.00868608815815449	0.000944753095123946	0	0.0427818043374038	0.00166389351081531	0.000169209509574438	0.00635945740150596	0.0167517414478694	0.00803745170478581	0.000239713471897121	0.0091937166868778
27a	negative	unexposed	E	2	113984	15	0.64535832170264	0.965635527793374	0.0245209854014599	0.00169322010106682	0.000315833801235261	0.000631667602470522	0.000772038180797305	0	0.000543935991016283	0.000193009545199326	0	0.000131597417181359	1.75463e+09	0	0.000271967995508141	0.000280741156653565	9.65048e+09	0.000587801796743403	3.50926e+09	0	0	0.000210555867490174	0.00020178270634475	0	0	0.000254421673217294	0	0	3.50926e+09	0	0.000105277933745087	0	0	0	9.65048e+09	0.000307060640089837	2.63195e+09	0.00024564851207187	0	2.63195e+09	0	0	0
2858aj	positive	exposed_uninfected	E	2	1134	12	0.629099963272545	0.880952380952381	0.0158730158730159	0.0141093474426808	0	0	0.00793650793650794	0.0343915343915344	0.0185185185185185	0.00264550264550265	0	0	0	0	0.00529100529100529	0	0	0	0	0	0	0	0	0	0	0	0	0	0	0	0	0	0	0	0	0	0	0	0	0	0	0	0
2862aj	positive	exposed_infected	E	2	410188	29	0.436579657591131	0.947792231854662	0.000960535169239471	0.00800364710815528	0.000243790652091236	0.00118969838220523	0.00408593132904912	0.0100100441748662	0.00238914839049411	0.00328142217714804	0	0.000136522765171092	0.000353496445532293	9.50784e+09	0.00106780305615961	0.000721620330190059	5.60718e+09	0.000212097867319376	0.0033716247184218	0.000121895326045618	0	0.000297424595551308	0.000499770836787034	5.36339e+08	0	0	0	0	6.09477e+08	0.000348620632490468	7.06993e+09	0	0	0.000285235062946746	3.16928e+09	0.000207222054277551	0	0.000219411586882113	0	0	0	0.0010263586453041	0.000129209045608355
2864aj	positive	exposed_uninfected	E	2	939055	31	16483029167429	0.985535458519469	0.000115009238010553	0.000851920281559653	0.000118203939066402	0.00198390935568204	0.000299236998897828	0.00117564998855232	0.00017251385701583	5.3245e+09	9.5841e+07	7.4543e+08	0.000708158734046462	0.000115009238010553	9.26463e+09	0.00051434686999164	1.17139e+09	4.2596e+08	6.3894e+08	0.00248015291969054	2.87523e+09	0.000151215849976838	0.000325859507696567	0	0	6.3894e+07	0	1.91682e+09	0.000374844923886247	4.68556e+09	0.000326924408048517	3.1947e+07	0	0.000404662133740835	0.000182097960183376	7.56079e+09	0.000624031606242446	4.15311e+09	0	0	0	4.68556e+09	0
4aj	negative	unexposed	A	0.5	52790	6	0.071720189764566	0.98340594809623	0	0.00786133737450275	0	0.000151543853002463	0.00287933320704679	0	0.000985035044516007	0.00060617541200985	0	0	0	0	0.00060617541200985	0	0	0	0	0	0	0.000208372797878386	3.7886e+09	0	0	0	0.000416745595756772	0	0	0.000227315779503694	0	0	0	0	0	0	0	0	0	5.68289e+09	0	3.7886e+09	0
5a	negative	unexposed	A	0.5	201881	15	104452887569133	0.990122894180235	0	0.00191697088879092	0.00018327628652523	0.000891614366879498	0.000787592690743557	0	0.000886660953730168	0.000574595925322343	0	6.43944e+09	0.000257577483765188	0	0.000351692333602469	0.000465620836037071	1.48602e+09	1.48602e+09	0.000104021676135941	0	0	0.000104021676135941	0.00027243772321318	0	0	9.90683e+08	0	0	0	0.000133742155031925	8.4208e+09	0	0	6.43944e+09	0	0	2.97205e+09	0.000138695568181255	0	9.90683e+09	0	9.41148e+09	0
7aj	negative	unexposed	A	2	44923	28	0.281204409572513	0.965563297197427	0	0.00282705963537609	0.00496404959597534	0.000801371235224718	0.0011797965407475	0	0.00155822184627028	0.000489726865970661	0	0.000222603120895755	0.000111301560447877	0	0.000912672795672595	0.000222603120895755	0.00044520624179151	0.00215925027268882	0.00089041248358302	0	0.00089041248358302	0.000422945929701934	0.000111301560447877	0	0.00242637401776373	0.000200342808806179	0	0	0.000979453731941322	0	0	0	0	0.000267123745074906	0.000601028426418538	0.00151370122209113	0.000333904681343632	0	0	0	0.000178082496716604	0.000311644369254057	0
8aj	negative	unexposed	A	2	1816450	21	132979504805439	0.993043574004239	0	0.000673291309972749	2.25715e+09	0.00124143246442236	0.000273060089735473	0	0.000250488590382339	0.000504280327011478	0	1.92684e+09	0.000259847504748273	0.000529053923862479	3.41325e+09	0.000284070577224807	4.95472e+08	1.1561e+09	0.00012937322799967	7.70734e+08	5.50524e+07	0.000116160643012469	0.00026865589473974	0	0	5.50524e+07	0	1.48642e+09	0.000127171130501803	2.47736e+09	0.000215255030416472	0	0	7.70734e+08	9.1387e+09	4.78956e+09	0.000116711167386936	8.25787e+09	2.75262e+07	1.10105e+08	0	0.000104599631148669	0
9aj	negative	unexposed	A	2	26025	25	0.518838803910037	0.947704130643612	0	0.0137175792507205	0.000422670509125841	0.000806916426512968	0.00311239193083573	0	0.00568683957732949	0.000768491834774256	0	0	0.000153698366954851	0	0.000845341018251681	0.00111431316042267	0	0	0.000960614793467819	0	0	0.000422670509125841	0.000537944284341979	0.00126801152737752	0	0	0	0	0	0.000883765609990394	0	0	0	0.00103746397694524	0	0	0	0	0	0	0	0.000730067243035543	0.000384245917387128
[truncated: 524 more columns]

## Sheet: mean_grouped_data
Exposure_infected_bird	absolute_reads	Richness_rerefied	Shannon_rarefied	Wolbachia	Stenotrophomonas	unknown_Sphingomonadaceae	Faecalibacterium	Flavobacterium	unknown_Microbacteriaceae	Vagococcus	unknown_NA	Caulobacter	Brevundimonas	Salmonella	Cutibacterium	unknown_Caulobacteraceae	Methylobacterium.Methylorubrum	Rheinheimera	unknown_.Eubacterium..coprostanoligenes.group	Bilophila	Streptococcus	Enterococcus	Blautia	Pelomonas	Acinetobacter	Ralstonia	X.Ruminococcus..torques.group	unknown_NA.1	Pseudobutyrivibrio	Subdoligranulum	Sutterella	Afipia	Sphingomonas	Brochothrix	CAG.352	Kocuria	unknown_Muribaculaceae	unknown_Lachnospiraceae	Bacteroides	unknown_Comamonadaceae	Dialister	Christensenellaceae.R.7.group	unknown_Ruminococcaceae	Staphylococcus	Fusicatenibacter	Rothia	Paeniclostridium	Dorea	Pseudomonas
negative	363171	22.5385	0.802579	0.944529	0.0238327	0.0046666	0.00256589	0.000899306	0.00151137	0.000219992	0.00129746	0.000864932	3.66545e-05	0.000214319	0.000353902	0.000154228	0.000537127	0.000498288	0.000474844	0.000480278	0.000358259	1.24732e-05	0.000514926	0.000305308	0.00030231	0.000417041	0.000188219	0.00122411	0.000297959	0.000526682	0.000426686	0.000198644	0.000157162	0.000208264	0	0.000157957	0.00015922	0.0005626	0.000179611	0.000110995	0.00031958	0.000779077	0.000293425	0.000172563	0.000358382	0.000167179	0.000115766	5.43661e-05	0.000372316
positive	312929	39.5714	1.1924	0.852433	0.00242328	0.0160064	0.0272319	0.00106592	0.0049826	0.00651103	0.00656365	0.0018406	0.000531038	0.00342087	0.00062242	0.000175896	0.0026835	0.000343959	0.00465287	0.00380781	0.000943391	0.000371721	0.00438512	0.000143251	0.00055305	0.000593828	0.00379408	2.53585e-05	0.0030319	0.00162427	0.00044575	0.000538377	9.58927e-05	0.000377278	0.00124087	0.00114457	0.000107972	0.00632464	0.000465997	0.000393062	0.000908494	0.00239591	0.00114933	0.000494136	0.00133316	0.000271713	0.00054688	0.000768779	0.000563113
Exposure_and_infection
exposed_infected	240553	79.5	1.70289	0.669883	0.000480268	0.00642011	0.0935044	0.000806361	0.00307937	0.00500502	0.00223803	0.00173942	0	0.0119693	0.000176748	4.75392e-05	0.000696061	0.00036081	0.0162792	0.0133114	0.00313114	6.09477e-05	0.0152923	0.000233317	0.000454347	2.6817e-05	0.0132406	7.0504e-05	0.0106038	0.00461096	0.000784866	0.00017431	3.53496e-05	0	0.00434304	0.000614994	1.58464e-05	0.0214945	0.000831947	0.000194311	0.00317973	0.00837587	0.00401873	0.000633036	0.00466146	0.000474016	0.00191408	0.0026721	0.000112144
exposed_uninfected	341880	23.6	0.988203	0.925453	0.00320049	0.0198409	0.000722923	0.00116975	0.00574389	0.00711344	0.0082939	0.00188107	0.000743454	1.49086e-06	0.000800688	0.000227239	0.00347848	0.000337218	2.34278e-06	6.35061e-06	6.82893e-05	0.000496031	2.22465e-05	0.000107225	0.000592532	0.000820633	1.54487e-05	7.30025e-06	3.14211e-06	0.000429599	0.000310103	0.000684004	0.00012011	0.000528189	0	0.0013564	0.000144822	0.000256694	0.000319617	0.000472562	0	3.92763e-06	1.57105e-06	0.000438576	1.83289e-06	0.000190792	0	7.45057e-06	0.0007435
unexposed	363171	22.5385	0.802579	0.944529	0.0238327	0.0046666	0.00256589	0.000899306	0.00151137	0.000219992	0.00129746	0.000864932	3.66545e-05	0.000214319	0.000353902	0.000154228	0.000537127	0.000498288	0.000474844	0.000480278	0.000358259	1.24732e-05	0.000514926	0.000305308	0.00030231	0.000417041	0.000188219	0.00122411	0.000297959	0.000526682	0.000426686	0.000198644	0.000157162	0.000208264	0	0.000157957	0.00015922	0.0005626	0.000179611	0.000110995	0.00031958	0.000779077	0.000293425	0.000172563	0.000358382	0.000167179	0.000115766	5.43661e-05	0.000372316
Replicate
A	311457	25.4286	0.731987	0.937279	0	0.0152481	0.00497064	0.00089859	0.0037243	0	0.00445974	0.00071355	0	0.000307121	0.000111775	7.55791e-05	0.00224869	0.000298087	0.000840078	0.000760789	0.000491186	1.10105e-06	0.000901635	0.000182025	0.00048912	0.000767311	0.000346625	3.08221e-05	0.000553352	0.00124992	0.000158089	0.000711888	4.27804e-05	0.000434433	0	0.00107592	9.89165e-05	0.00103181	8.09649e-05	0.000324694	0.000592974	0.00141746	0.000535718	0.00043383	0.000643358	0.00028684	0.000183819	9.99431e-05	0.000531618
C	526864	28.3333	1.21325	0.973453	2.98507e-05	0.00420551	0.000223885	0.00133286	0.00144598	0	0.000798623	0.00162223	0.0013267	2.02788e-05	0.00166199	0.000524638	0.00039746	0.000798075	1.38376e-05	2.10932e-05	0.000283046	0	5.76499e-05	0.000421799	0.000420864	0.000155073	3.25716e-05	1.60016e-05	5.23684e-06	7.54193e-05	0.000527364	0.000149189	0.000433708	0.000670393	0	0.000168235	0.000308796	0.000224535	0.000563135	0.000196115	1.24069e-06	4.61021e-05	3.85911e-06	0.00028344	8.0176e-06	7.91943e-05	0	8.05899e-06	0.000200989
E	315094	30.7	1.00166	0.87646	0.0326699	0.0053357	0.0188514	0.000886373	0.0024118	0.00484371	0.00291986	0.00142668	2.1368e-05	0.00245216	0.000318928	0.000113326	0.000883398	0.000440462	0.0032821	0.00275094	0.000697366	0.000275649	0.00309055	0.00024322	0.000311495	0.000374193	0.00264813	0.00158272	0.00212076	0.000924109	0.000597845	9.20227e-05	0.000111376	2.96167e-05	0.000868609	0.000202926	0.000120686	0.004369	0.000334076	0.000133317	0.000635946	0.00168388	0.000809824	0.000181515	0.00094635	0.000182986	0.000404638	0.000536443	0.000445761
Diet_percent
0.5	72456.8	40.6	1.02448	0.843175	0	0.00690812	0.0426439	0.000362371	0.00241693	0	0.00114353	0.000881697	0	0.00514202	5.15155e-05	0	0.00050993	9.31242e-05	0.00758654	0.0059131	0.000869713	0	0.00720003	9.63208e-05	0.000172655	0	0.00529626	3.0183e-05	0.00501621	0.00318098	0.000301757	0.000170152	1.68416e-05	8.06568e-05	0.00173722	0.000201829	0	0.00951272	0.000356006	6.1581e-05	0.0021015	0.00533457	0.00232188	7.43429e-05	0.00266259	9.30652e-05	0.000981094	0.00120711	9.90683e-06
2	414071	23.5	0.834846	0.925807	0.0272249	0.0104628	0.000840754	0.00111183	0.00317529	0.00403643	0.00455826	0.00123776	1.78066e-05	8.01095e-05	0.00030951	0.000138527	0.00183543	0.000502134	6.40716e-05	0.000272455	0.000505283	0.00023035	0.0001014	0.00026873	0.00047296	0.000759426	0.000202198	0.00132434	0	0.000173801	0.000464691	0.000421057	0.000110751	0.000244493	0	0.000712629	0.000158273	0.000279091	0.00017729	0.000274843	2.29385e-07	7.35036e-06	1.99055e-05	0.000373354	5.45022e-05	0.000281034	3.56371e-05	2.37425e-06	0.00067745
8	526864	28.3333	1.21325	0.973453	2.98507e-05	0.00420551	0.000223885	0.00133286	0.00144598	0	0.000798623	0.00162223	0.0013267	2.02788e-05	0.00166199	0.000524638	0.00039746	0.000798075	1.38376e-05	2.10932e-05	0.000283046	0	5.76499e-05	0.000421799	0.000420864	0.000155073	3.25716e-05	1.60016e-05	5.23684e-06	7.54193e-05	0.000527364	0.000149189	0.000433708	0.000670393	0	0.000168235	0.000308796	0.000224535	0.000563135	0.000196115	1.24069e-06	4.61021e-05	3.85911e-06	0.00028344	8.0176e-06	7.91943e-05	0	8.05899e-06	0.000200989
[truncated: 520 more columns]
